# Supplementary material for: ADEVO: Proof-of-concept of adenovirus-directed EVOlution by random peptide display on the fiber knob
Source: Mol Ther Oncol. 2024 Aug 30;32(4):200867. doi: 10.1016/j.omton.2024.200867 (PMC11439537; doi:10.1016/j.omton.2024.200867)
Supplement: Table S3. NGS inserts counter (nucleotide) [file mmc2.xlsx]

## Sheet: Sheet1
Table S3: NGS inserts counter (nucleotide)
The following python code takes as input the two .fastq files of paired reads returned by the sequencing company, and a list of parameters to be entered by the user. Reads are allocated to the corresponding library aliquot, undergo quality controls, then true unique inserts are identified. The output is one .csv table per library aliquot, containing the nucleotide sequence of each unique insert w…
'''arguments section'''
numberpools= # example: 6
barcodict= # example: dict({'AATA':0,'TTAT':1,'GGCG':2,'CCGC':3,'AGGT':4,'GTTC':5})
# barcodes have to be numbered from 0 to N-1
poolnames= # list containing N = numberpools strings, indicating the names attributed to each library aliquot
IsProtocol1= # example: [True,False,False,False,False,False]
# list of booleans indicating whether each library aliquot belongs to a Protocol 1 library, or on the contrary a library from Protocols 2 or 3. The distinction is necessary due to the different insert structure and flanking seauences between the protocols.
WTseq='ACTCCAAGT' #for counting wild-type contaminants
WTpos = [91,100,41,50]
protocols2and3insertpos=[97,121,50,74]
# the begin and end position of the insert (in python format), in the fwd sense (the one that has barcode) then rev. All random and semi-random codons with at least one random nucleotide are included. This works for Protocols 2 and 3; for Protocol1, the insert is 3 nt further away of the start of the fwd reads (cf below).
protocols2and3afterinsert='AA' # quality control that the nucleotides just after the insert are correct, so there are no frameshift or other mutations
protocols2and3beforeinsert='TT' #other quality control
protocols2and3parental='TTTAAA' # for counting remaining reassembly backbones. position 95-101 fwd, 48-54 rev
protocol1insertpos=[100,124,50,74]
protocol1afterinsert='AG'
protocol1beforeinsert='CC'
protocol1parental='AGACT' # for counting remaining reassembly backbones. position 100-105 fwd, 50-55 rev
revbegin='GGCC'
fwdbegin='GTCA'
file1='/example_path_to_the_first_NGS_file.fastq'
file2='/example_path_to_the_second_NGS_file .fastq'
# the 2 files are complementary, one is the merge of the other
output='/example_path_to_the_folder_where_output_files_will_be_saved/'
# For each library aliquot, an output csv files will be written containing all unique inserts with their counts.
'''code section'''
from Bio.Seq import Seq
import pandas as pd
# making a few calculations now to avoid doing them at each step
barcodenames=list(barcodict.keys())
insertpos2=protocols2and3insertpos[2]
insertpos3=protocols2and3insertpos[3]
beforeinsertindexrevend=insertpos3+2
afterinsertindexrev=insertpos2-2
leninsert=insertpos3-insertpos2
protocols2and3insertpos0=protocols2and3insertpos[0]
protocols2and3insertpos1=protocols2and3insertpos[1]
protocols2and3beforeinsertindexfwdbegin=protocols2and3insertpos0-2
protocols2and3afterinsertindexfwd=protocols2and3insertpos1+2
protocols2and3beforeRev=str(Seq(protocols2and3beforeinsert).reverse_complement())
protocols2and3afterRev=str(Seq(protocols2and3afterinsert).reverse_complement())
protocol1insertpos0=protocol1insertpos[0]
protocol1insertpos1=protocol1insertpos[1]
protocol1beforeinsertindexfwdbegin=protocol1insertpos0-2
protocol1afterinsertindexfwd=protocol1insertpos1+2
protocol1beforeRev=str(Seq(protocol1beforeinsert).reverse_complement())
protocol1afterRev=str(Seq(protocol1afterinsert).reverse_complement())
qualitydict=dict({'#':2/leninsert,',':11/leninsert,':':25/leninsert,'F':37/leninsert})
WTrev=str(Seq(WTseq).reverse_complement())
WTpos0=WTpos[0]
WTpos1=WTpos[1]
WTpos2=WTpos[2]
WTpos3=WTpos[3]
protocol1parentalrev=str(Seq(protocol1parental).reverse_complement())
protocol1parentalpos1=protocol1insertpos0+5
protocol1parentalpos3=insertpos2+5
protocols2and3parentalrev=str(Seq(protocols2and3parental).reverse_complement())
protocols2and3parentalpos0=protocols2and3insertpos0-2
protocols2and3parentalpos1=protocols2and3insertpos0+4
protocols2and3parentalpos2=insertpos2-2
protocols2and3parentalpos3=insertpos2+4
inserts=[[] for k in range(numberpools)]
barcodecount=[0 for k in range(numberpools)] # counts how many times each barcode is detected, in fwd or rev reads
unpooled=0
# the number of non-attributed reads
WTcount=[0 for k in range(numberpools)] # the read doesn't have an insert, it's not even the recombination template, but the wild-type genome
parentals=[0 for k in range(numberpools)]
''' the following code is designed to maximize speed in handling the 2-3Go big NGS files.
The goal is to identify and count inserts of each pool. The code studies paired sequences
one after the others, and performs quality controls to ensure correct insert identification :
correct sequence beginning, sequences flanking the insert present in the right position,
Q score > 30 on the insert, agreement between merged reads on the insert sequence.
If the merged reads disagree, read quality is checked to solve mismatches.'''
linenb=0
f=open(file1,'r')
g=open(file2,'r')
for line in f:
mergedqual=g.readline()
if linenb%4==1:
#this is a sequence line
merged=mergedqual
read1=line
if linenb%4==3:
#this is a quality line
insertseq='error'
insertmerge='error'
# first, let us do the quality controls and insert identification of the fwd read
if read1[:4] in barcodenames:
pool=barcodict[read1[:4]]
barcodecount[pool]+=1
if read1[4:8]==fwdbegin:
DirectionStandard=True
if read1[WTpos0:WTpos1]==WTseq:
WTcount[pool]+=1
elif IsProtocol1[pool]:
if read1[protocol1beforeinsertindexfwdbegin:protocol1insertpos0]==protocol1beforeinsert:
if read1[protocol1insertpos1:protocol1afterinsertindexfwd]==protocol1afterinsert:
# the sequence is in the forward sense and flanking sequences are good
insertqual=line[protocol1insertpos0:protocol1insertpos1]
if sum(qualitydict[insertqual[k]] for k in range(leninsert))>=30:
#insert of sufficient quality
insertseq=read1[protocol1insertpos0:protocol1insertpos1]
if 'N' in insertseq:
insertseq='error'
elif read1[protocol1insertpos0:protocol1parentalpos1]==protocol1parental:
parentals[pool]+=1
else:
if read1[protocols2and3beforeinsertindexfwdbegin:protocols2and3insertpos0]==protocols2and3beforeinsert:
if read1[protocols2and3insertpos1:protocols2and3afterinsertindexfwd]==protocols2and3afterinsert:
# the sequence is in the forward sense and flanking sequences are good
insertqual=line[protocols2and3insertpos0:protocols2and3insertpos1]
if sum(qualitydict[insertqual[k]] for k in range(leninsert))>=30:
#insert of sufficient quality
insertseq=read1[protocols2and3insertpos0:protocols2and3insertpos1]
if 'N' in insertseq:
insertseq='error'
elif read1[protocols2and3parentalpos0:protocols2and3parentalpos1]==protocols2and3parental:
parentals[pool]+=1
elif read1[4:8]==revbegin:
DirectionStandard=False
if read1[WTpos2:WTpos3]==WTrev:
WTcount[pool]+=1
# WT are tested only for first read of the pair since WT read can't be paired with insert read
elif IsProtocol1[pool]:
if read1[insertpos3:beforeinsertindexrevend]==protocol1beforeRev:
if read1[afterinsertindexrev:insertpos2]==protocol1afterRev:
# the sequence is in the reverse sense and flanking sequences are good
insertqual=line[insertpos2:insertpos3]
if sum(qualitydict[insertqual[k]] for k in range(leninsert))>=30:
#insert of sufficient quality
insertseq=str(Seq(read1[insertpos2:insertpos3]).reverse_complement())
if 'N' in insertseq:
insertseq='error'
elif read1[insertpos2:protocol1parentalpos3]==protocol1parentalrev:
parentals[pool]+=1
# parentals too are only tested for the first read of the pair
else:
if read1[insertpos3:beforeinsertindexrevend]==protocols2and3beforeRev:
if read1[afterinsertindexrev:insertpos2]==protocols2and3afterRev:
# the sequence is in the reverse sense and flanking sequences are good
insertqual=line[insertpos2:insertpos3]
if sum(qualitydict[insertqual[k]] for k in range(leninsert))>=30:
#insert of sufficient quality
insertseq=str(Seq(read1[insertpos2:insertpos3]).reverse_complement())
if 'N' in insertseq:
insertseq='error'
elif read1[protocols2and3parentalpos2:protocols2and3parentalpos3]==protocols2and3parentalrev:
parentals[pool]+=1
else:
pool='no pool'
# now let's look at the merge
if merged[:4] in barcodenames:
poolM=barcodict[merged[:4]]
barcodecount[poolM]+=1
if merged[4:8]==fwdbegin:
if IsProtocol1[poolM]:
if merged[protocol1beforeinsertindexfwdbegin:protocol1insertpos0]==protocol1beforeinsert:
if merged[protocol1insertpos1:protocol1afterinsertindexfwd]==protocol1afterinsert:
# the sequence is in the forward sense and flanking sequences are good
mergedinsertqual=mergedqual[protocol1insertpos0:protocol1insertpos1]
if sum(qualitydict[mergedinsertqual[k]] for k in range(leninsert))>=30:
#insert of sufficient quality
insertmerge=merged[protocol1insertpos0:protocol1insertpos1]
if 'N' in insertmerge:
insertmerge='error'
else:
if merged[protocols2and3beforeinsertindexfwdbegin:protocols2and3insertpos0]==protocols2and3beforeinsert:
if merged[protocols2and3insertpos1:protocols2and3afterinsertindexfwd]==protocols2and3afterinsert:
# the sequence is in the forward sense and flanking sequences are good
mergedinsertqual=mergedqual[protocols2and3insertpos0:protocols2and3insertpos1]
if sum(qualitydict[mergedinsertqual[k]] for k in range(leninsert))>=30:
#insert of sufficient quality
insertmerge=merged[protocols2and3insertpos0:protocols2and3insertpos1]
if 'N' in insertmerge:
insertmerge='error'
elif merged[4:8]==revbegin:
if IsProtocol1[poolM]:
if merged[insertpos3:beforeinsertindexrevend]==protocol1beforeRev:
if merged[afterinsertindexrev:insertpos2]==protocol1afterRev:
# the sequence is in the reverse sense and flanking sequences are good
mergedinsertqual=mergedqual[insertpos2:insertpos3]
if sum(qualitydict[mergedinsertqual[k]] for k in range(leninsert))>=30:
#insert of sufficient quality
insertmerge=str(Seq(merged[insertpos2:insertpos3]).reverse_complement())
if 'N' in insertmerge:
insertmerge='error'
else:
if merged[insertpos3:beforeinsertindexrevend]==protocols2and3beforeRev:
if merged[afterinsertindexrev:insertpos2]==protocols2and3afterRev:
# the sequence is in the reverse sense and flanking sequences are good
mergedinsertqual=mergedqual[insertpos2:insertpos3]
if sum(qualitydict[mergedinsertqual[k]] for k in range(leninsert))>=30:
#insert of sufficient quality
insertmerge=str(Seq(merged[insertpos2:insertpos3]).reverse_complement())
if 'N' in insertmerge:
insertmerge='error'
else:
poolM='no pool'
# now let's see if we have found the insert and if both reads agree
if pool=='no pool' and poolM=='no pool':
unpooled+=1
elif pool=='no pool':
# the paired read allows to know where both reads belong
pool=poolM
barcodecount[poolM]+=1
elif poolM=='no pool':
poolM=pool
barcodecount[poolM]+=1
if pool==poolM and pool!='no pool':
# the reads are truely paired
if insertseq=='error' and insertmerge=='error':
# these errors will be counted at the end
pass
elif insertseq==insertmerge:
inserts[pool].append(insertseq)
inserts[pool].append(insertseq)
elif insertseq=='error':
# the paired read is correct and allows to correct the error
inserts[pool].append(insertmerge)
inserts[pool].append(insertmerge)
elif insertmerge=='error':
inserts[pool].append(insertseq)
inserts[pool].append(insertseq)
else:
# there is a mismatch, let's solve it by checking quality at the problematic position(s)
solved=True
SplitInsert=[insertseq[k] for k in range(leninsert)]
PositionsToCheck=[]
for k in range (leninsert):
if insertseq[k]!=insertmerge[k]:
PositionsToCheck.append(k)
if DirectionStandard:
for k in PositionsToCheck:
scorefwd=qualitydict[insertqual[k]]
scoremerge=qualitydict[mergedinsertqual[leninsert-1-k]]
if scorefwd==scoremerge:
solved=False
elif scoremerge>scorefwd:
SplitInsert[k]=insertmerge[k]
else:
for k in PositionsToCheck:
scorefwd=qualitydict[insertqual[leninsert-1-k]]
scoremerge=qualitydict[mergedinsertqual[k]]
if scorefwd==scoremerge:
solved=False
elif scoremerge>scorefwd:
SplitInsert[k]=insertmerge[k]
if solved:
consensus=''
for k in SplitInsert:
consensus+=k
inserts[pool].append(consensus)
inserts[pool].append(consensus)
elif pool!='no pool' and poolM!='no pool':
# the true pair of each read is elsewhere in the library, they need to
# be treated separately and counted as half
if insertseq!='error':
# we begin with the first read:
inserts[pool].append(insertseq)
if insertmerge!='error':
# now the paired read
inserts[poolM].append(insertmerge)
linenb+=1
f.close()
g.close()
print('number of reads: ', linenb//4)
print('number of wild-type contaminants in each library: ',WTcount)
print('number of remaining parental vectors in each library: ', parentals)
# now we'll have to count inserts. We first sort them by alphabetical order so that
# those that come several times are next to one another
print('sorting and counting inserts...')
nbuniques=[]
totalgoodreads=[]
for k in range(numberpools):
I=inserts[k]
I.sort()
dictunique=dict({})
memory=''#the last insert at each step of the recurrence, to know if the insert is unique or not
for insert in I:
if insert==memory:
dictunique[insert]+=0.5
else:
memory=insert
dictunique[insert]=0.5
uniqueInsertspool=[]
uniqueCountspool=[]
totalgoodreadspool=0
for insert in list(dictunique.keys()):
newcount=int(dictunique[insert])
# we want to record only integers, and if one peptide has a count of N+0.5, it means
# its merge was not detected or there was a sequencing error so we round up below
if newcount>0:
uniqueInsertspool.append(insert)
uniqueCountspool.append(newcount)
totalgoodreadspool+=newcount
nbuniques.append(len(uniqueCountspool))
totalgoodreads.append(totalgoodreadspool)
print('writing the output file of library ', poolnames[k],' in ',output,' ...')
name=output+'/'+poolnames[k]+'.csv'
df=pd.DataFrame({})
df['sequence']=uniqueInsertspool
df['count']=uniqueCountspool
df=df.sort_values(by=['count'], ascending=False)
df.to_csv(name)
print('the number of inserts per library is: ', totalgoodreads,', and the number of unique inserts is: ', nbuniques)
failedqualitycheck=[]
for k in range(numberpools):
failedqualitycheck.append(100-totalgoodreads[k]*200/barcodecount[k])
print('% failed quality checks (sequencing issue, WT or parental contaminant, or mutations outside the insert) per pool: ',failedqualitycheck)
print('\n read pairs which could not be attributed to a specific library: ', unpooled)
